# Supplementary material for: BONCAT-Live for isolation and cultivation of active environmental bacteria
Source: mBio. 2025 Sep 22;16(11):e02389-25. doi: 10.1128/mbio.02389-25 (PMC12607769; doi:10.1128/mbio.02389-25)
Supplement: Supplemental tables — Tables S1 to S3. [file mbio.02389-25-s0005.xlsx]

## Sheet: Rhizosphere
Table S1. Relative taxon abundance in rhizosphere soil and in populations sorted follwing BONCAT incubations.
R, sorted based on red fluoresence (DNA stain). G, sorted based on A488 click label
Taxon	Rhizosphere	NoHPG R	HPG R	HPG Low G	HPG High G	HPG Salicin R	HPG Salicin G	HPG Malate R	HPG Malate G
Acidobacteriota;c__Acidobacteriae;o__Acidobacteriales	0.177381	0	0	0	0	0	0	0	0
Acidobacteriota;c__Acidobacteriae;o__Acidobacteriales;f__Acidobacteriaceae_(Subgroup_1)	0.13386	0.177904	0.101871	0.00520075	0	0	0.00966651	0	0
Acidobacteriota;c__Acidobacteriae;o__Bryobacterales;f__Bryobacteraceae;g__Bryobacter	0.321791	0	0	0	0	0	0	0	0
Acidobacteriota;c__Acidobacteriae;o__Solibacterales;f__Solibacteraceae;g__Candidatus_Solibacter	0.844703	0	0	0.020803	0	0	0	0	0
Acidobacteriota;c__Acidobacteriae;o__Subgroup_2;f__Subgroup_2;g__Subgroup_2	0.371247	0	0	0	0	0	0	0	0
Acidobacteriota;c__Blastocatellia;o__11-24;f__11-24;g__11-24	0.69172	0	0	0	0	0	0	0	0
Acidobacteriota;c__Blastocatellia;o__Blastocatellales;f__Blastocatellaceae	0.170787	0	0	0	0	0	0	0	0
Acidobacteriota;c__Blastocatellia;o__Elev-16S-573;f__Elev-16S-573;g__Elev-16S-573	0.0989113	0	0	0	0	0	0	0	0
Acidobacteriota;c__Blastocatellia;o__Pyrinomonadales;f__Pyrinomonadaceae;g__RB41	1.19155	0	0	0	0	0	0	0	0
Acidobacteriota;c__Holophagae;o__Subgroup_7;f__Subgroup_7;g__Subgroup_7	0.544012	0	0	0	0	0	0	0	0
Acidobacteriota;c__Subgroup_22;o__Subgroup_22;f__Subgroup_22;g__Subgroup_22	0.18925	0	0	0	0	0	0	0	0
Acidobacteriota;c__Subgroup_25;o__Subgroup_25;f__Subgroup_25;g__Subgroup_25	0.127266	0	0	0	0	0	0	0	0
Acidobacteriota;c__Subgroup_5;o__Subgroup_5;f__Subgroup_5;g__Subgroup_5	0.284205	0	0	0	0	0	0	0	0
Acidobacteriota;c__Vicinamibacteria;o__Subgroup_17;f__Subgroup_17;g__Subgroup_17	0.787993	0	0.0543312	0	0	0.0400855	0	0.0307017	0
Acidobacteriota;c__Vicinamibacteria;o__Vicinamibacterales;f__uncultured;g__uncultured	7.52122	0.313112	0.0407484	0.0260037	0.0668449	0.200428	0	0.00944666	0.0185647
Acidobacteriota;c__Vicinamibacteria;o__Vicinamibacterales;f__Vicinamibacteraceae;g__uncultured	0.205076	0	0	0	0	0	0	0	0
Acidobacteriota;c__Vicinamibacteria;o__Vicinamibacterales;f__Vicinamibacteraceae;g__Vicinamibacteraceae	1.12627	0.131649	0.0611226	0	0	0.0534474	0	0	0.0103137
Actinobacteriota;c__Acidimicrobiia;o__IMCC26256;f__IMCC26256;g__IMCC26256	1.59973	0	0	0	0	0	0	0	0
Actinobacteriota;c__Acidimicrobiia;o__Microtrichales	0.190569	0	0	0	0	0	0	0	0.016502
Actinobacteriota;c__Acidimicrobiia;o__Microtrichales;f__Ilumatobacteraceae	0.115397	0.0462551	0	0	0	0	0	0	0
Actinobacteriota;c__Acidimicrobiia;o__Microtrichales;f__Ilumatobacteraceae;g__CL500-29_marine_group	0.225518	0	0.0237699	0	0	0.0400855	0	0.0118083	0
Actinobacteriota;c__Acidimicrobiia;o__Microtrichales;f__Ilumatobacteraceae;g__uncultured	0.575004	0	0	0	0	0	0	0	0
Actinobacteriota;c__Acidimicrobiia;o__Microtrichales;f__uncultured;g__uncultured	0.317835	0	0	0	0	0	0	0	0
Actinobacteriota;c__Actinobacteria	1.41377	0.117417	0.791198	1.00634	0	2.81935	4.77767	0.103913	0
Actinobacteriota;c__Actinobacteria;o__Corynebacteriales;f__Mycobacteriaceae;g__Mycobacterium	0.649518	0.273973	0.383714	2.12451	0	0.0935329	0.316578	0.05668	0.0433177
Actinobacteriota;c__Actinobacteria;o__Frankiales;f__Acidothermaceae;g__Acidothermus	0.652815	0	0	0	0	0	0	0	0
Actinobacteriota;c__Actinobacteria;o__Frankiales;f__Frankiaceae;g__Jatrophihabitans	0.218264	0	0	0	0	0	0	0	0
Actinobacteriota;c__Actinobacteria;o__Frankiales;f__Nakamurellaceae;g__Nakamurella	0.043521	0	0	0	0	0.0935329	0.132914	0	0
Actinobacteriota;c__Actinobacteria;o__Frankiales;f__Sporichthyaceae	0.125947	0	0	0	0	0	0	0	0
Actinobacteriota;c__Actinobacteria;o__Micrococcales;f__Microbacteriaceae	0.0481368	0.362925	1.87103	0.790514	0	1.53661	0.0749154	0.134615	0.371295
Actinobacteriota;c__Actinobacteria;o__Micrococcales;f__Microbacteriaceae	0.11144	1.43391	4.39404	0.943936	0.0514192	2.56547	0.147414	0.420376	0.907609
Actinobacteriota;c__Actinobacteria;o__Micrococcales;f__Microbacteriaceae;g__Agromyces	0.0389051	0.0960683	0	0	0	0	0	0	0
Actinobacteriota;c__Actinobacteria;o__Micrococcales;f__Microbacteriaceae;g__Microbacterium	0.0243981	0.974915	2.52301	0.153422	0.0514192	1.02886	0.0724988	0.285762	0.536315
Actinobacteriota;c__Actinobacteria;o__Micrococcales;f__Micrococcaceae	0.058028	1.87155	2.10873	2.11931	0.0719868	20.016	25.2199	0.890348	0.2104
Actinobacteriota;c__Actinobacteria;o__Micromonosporales;f__Micromonosporaceae	0.650836	0.0213485	0.033957	0	0.0257096	0	0	0	0
Actinobacteriota;c__Actinobacteria;o__Micromonosporales;f__Micromonosporaceae;g__Dactylosporangium	0.112759	0	0	0	0	0	0	0	0
Actinobacteriota;c__Actinobacteria;o__Propionibacteriales;f__Nocardioidaceae	0.29014	0.195695	0	0	0	0.387493	0.0483325	0	0
Actinobacteriota;c__Actinobacteria;o__Propionibacteriales;f__Nocardioidaceae	1.42037	0.750756	2.93049	0.156022	0.0771288	1.30946	0.311745	0.337718	0.0783845
Actinobacteriota;c__Actinobacteria;o__Propionibacteriales;f__Nocardioidaceae;g__Aeromicrobium	0	0.0747198	1.17152	0.0390056	0	0	0	0.15587	0.0309412
Actinobacteriota;c__Actinobacteria;o__Propionibacteriales;f__Nocardioidaceae;g__Kribbella	0.117375	0	0	0	0	0	0	0	0
Actinobacteriota;c__Actinobacteria;o__Propionibacteriales;f__Nocardioidaceae;g__Marmoricola	0.0422022	0.0533713	0.0441441	0	0	0	0	0	0
Actinobacteriota;c__Actinobacteria;o__Propionibacteriales;f__Nocardioidaceae;g__Nocardioides	0.97065	0.42697	1.71483	0.117017	0.0771288	0.921967	0.263412	0.181848	0.0474432
Actinobacteriota;c__Actinobacteria;o__Propionibacteriales;f__Propionibacteriaceae;g__Microlunatus	0.46884	0	0	0	0	0	0.0410826	0	0
Actinobacteriota;c__Actinobacteria;o__Pseudonocardiales;f__Pseudonocardiaceae;g__Pseudonocardia	0.410812	0	0	0	0	0	0	0	0
Actinobacteriota;c__Actinobacteria;o__Streptomycetales;f__Streptomycetaceae	0.236728	0	0	0	0.0719868	0.347408	0.650072	0	0
Actinobacteriota;c__Actinobacteria;o__Streptomycetales;f__Streptomycetaceae;g__Streptomyces	0.265082	0	0	0	0	0	0	0	0
Actinobacteriota;c__Actinobacteria;o__Streptosporangiales;f__Thermomonosporaceae;g__Actinoallomurus	0.125947	0	0	0	0	0	0	0	0
Actinobacteriota;c__MB-A2-108;o__MB-A2-108;f__MB-A2-108;g__MB-A2-108	1.97493	0	0	0	0	0	0	0	0
Actinobacteriota;c__Rubrobacteria;o__Rubrobacterales;f__Rubrobacteriaceae;g__Rubrobacter	0.230793	0	0	0	0	0	0	0	0.00618825
Actinobacteriota;c__Thermoleophilia;o__Gaiellales	4.50772	0.0177904	0.0135828	0	0	0	0	0	0
Actinobacteriota;c__Thermoleophilia;o__Gaiellales;f__Gaiellaceae;g__Gaiella	1.30959	0	0	0	0	0.106895	0	0	0
Actinobacteriota;c__Thermoleophilia;o__Gaiellales;f__uncultured;g__uncultured	2.08043	0	0	0	0	0	0	0.01417	0
Actinobacteriota;c__Thermoleophilia;o__Solirubrobacterales;f__67-14;g__67-14	2.48004	0.0284647	0	0	0	0	0	0	0.024753
Actinobacteriota;c__Thermoleophilia;o__Solirubrobacterales;f__Solirubrobacteraceae	0.62512	0	0	0	0	0	0	0	0
Actinobacteriota;c__Thermoleophilia;o__Solirubrobacterales;f__Solirubrobacteraceae;g__Conexibacter	0.830855	0	0	0	0	0	0.00724988	0	0
Actinobacteriota;c__Thermoleophilia;o__Solirubrobacterales;f__Solirubrobacteraceae;g__Solirubrobacter	0.288162	0	0	0	0	0.133618	0	0	0
Actinobacteriota;c__Thermoleophilia;o__uncultured;f__uncultured;g__uncultured	0.278271	0	0	0	0	0	0	0	0
Armatimonadota;c__Armatimonadia;o__Armatimonadales;f__Armatimonadales;g__Armatimonadales	0.0263764	0	0.0169785	0.301643	0	0.0267237	0.00724988	0	0.0721962
Armatimonadota;c__Chthonomonadetes;o__Chthonomonadales;f__Chthonomonadaceae;g__Chthonomonas	0.0382457	0	0.0237699	0.0390056	0	0	0	0	0
Armatimonadota;c__Fimbriimonadia;o__Fimbriimonadales;f__Fimbriimonadaceae;g__Fimbriimonadaceae	0.0211011	0	0.0814968	0.0104015	0	0	0	0	0
Bacteroidota;c__Bacteroidia;o__Bacteroidales;f__Marinilabiliaceae;g__[Cytophaga]_xylanolytica_group	0	0	0	0	0	0	0	0	0
Bacteroidota;c__Bacteroidia;o__Chitinophagales;f__Chitinophagaceae	0.34619	0.661804	0.173181	0.0130019	0.0359934	0.0935329	0.722571	0.19838	0.0206275
Bacteroidota;c__Bacteroidia;o__Chitinophagales;f__Chitinophagaceae	0.627098	0.715175	0.723284	0.478469	0.061703	0.400855	1.30256	0.635288	0.969492
Bacteroidota;c__Bacteroidia;o__Chitinophagales;f__Chitinophagaceae;g__Aurantisolimonas	0.0230793	0	0	0	0	0	0.0289995	0	0.2104
Bacteroidota;c__Bacteroidia;o__Chitinophagales;f__Chitinophagaceae;g__Chitinophaga	0.00593468	0.00711617	0	0.218431	0	0.213789	0.077332	0	0.462056
Bacteroidota;c__Bacteroidia;o__Chitinophagales;f__Chitinophagaceae;g__Edaphobaculum	0.061325	0	0.0475398	0.0442064	0.0257096	0	0	0	0
Bacteroidota;c__Bacteroidia;o__Chitinophagales;f__Chitinophagaceae;g__Ferruginibacter	0.0685785	0	0	0.00780112	0	0	0.0676655	0	0.024753
Bacteroidota;c__Bacteroidia;o__Chitinophagales;f__Chitinophagaceae;g__Heliimonas	0	0.0462551	0.162994	0.195028	0	0.0534474	0.405993	0	0.016502
Bacteroidota;c__Bacteroidia;o__Chitinophagales;f__Chitinophagaceae;g__Taibaiella	0	0	0.33957	0	0	0.0400855	0	0.436908	0.235153
Bacteroidota;c__Bacteroidia;o__Chitinophagales;f__Chitinophagaceae;g__uncultured	0.121991	0	0	0	0	0	0	0	0
Bacteroidota;c__Bacteroidia;o__Cytophagales;f__Spirosomaceae;g__Dyadobacter	0.00461586	0.0320228	0.0848925	0	0	0.187066	0.381827	0.148785	2.14938
Bacteroidota;c__Bacteroidia;o__Flavobacteriales;f__Flavobacteriaceae;g__Flavobacterium	0.265082	1.68297	6.38052	0.707302	0.719868	0.0668092	0	4.12819	2.52068
Bacteroidota;c__Bacteroidia;o__Flavobacteriales;f__Weeksellaceae	0	0	0	0	0	0	0	0.0543183	0.530126
Bacteroidota;c__Bacteroidia;o__Flavobacteriales;f__Weeksellaceae;g__Chryseobacterium	0.00461586	0.491016	0.641787	0.234034	0.0874126	0.347408	0.132914	1.38394	0.757029
Bacteroidota;c__Bacteroidia;o__Sphingobacteriales;f__AKYH767;g__AKYH767	0.127925	0	0	0	0	0	0	0	0
Bacteroidota;c__Bacteroidia;o__Sphingobacteriales;f__Sphingobacteriaceae	0.00263764	0	0.0203742	0.0182026	0	0	0.113581	0.11336	0.27022
Bacteroidota;c__Bacteroidia;o__Sphingobacteriales;f__Sphingobacteriaceae;g__Mucilaginibacter	0.00461586	2.99235	6.51295	4.05658	0.380502	1.22929	1.15515	0.401483	1.28303
Bacteroidota;c__Bacteroidia;o__Sphingobacteriales;f__Sphingobacteriaceae;g__Pedobacter	0.00329704	0.804127	3.93222	0.670897	0.123406	0.280599	0.149831	4.10221	3.26946
Bdellovibrionota;c__Bdellovibrionia;o__Bacteriovoracales;f__Bacteriovoracaceae;g__Bacteriovorax	0	0.113859	0.0305613	0.111816	0	0	0	0.063765	0.0123765
Bdellovibrionota;c__Bdellovibrionia;o__Bdellovibrionales;f__Bdellovibrionaceae;g__Bdellovibrio	0.0956143	0	0	0	0	0	0	0	0
Bdellovibrionota;c__Oligoflexia;o__0319-6G20;f__0319-6G20;g__0319-6G20	0.182656	0	0	0	0	0	0	0	0
Chloroflexi;c__Anaerolineae;o__Anaerolineales;f__Anaerolineaceae;g__Anaerolinea	0.263104	0	0	0	0	0	0	0	0
Chloroflexi;c__Anaerolineae;o__Anaerolineales;f__Anaerolineaceae;g__uncultured	0.127925	0	0	0	0	0	0	0	0
Chloroflexi;c__Anaerolineae;o__Anaerolineales;f__Anaerolineaceae;g__UTCFX1	0.116715	0	0	0	0	0	0	0	0
Chloroflexi;c__Anaerolineae;o__Caldilineales;f__Caldilineaceae;g__uncultured	0.0896796	0.117417	0	0	0	0	0	0	0
Chloroflexi;c__Anaerolineae;o__RBG-13-54-9;f__RBG-13-54-9;g__RBG-13-54-9	0.362015	0	0	0	0	0	0	0	0
Chloroflexi;c__Anaerolineae;o__SBR1031;f__A4b;g__A4b	0.112759	0.00711617	0	0.0546079	0	0	0.142581	0	0.008251
Chloroflexi;c__Anaerolineae;o__SBR1031;f__SBR1031;g__SBR1031	0.153642	0	0	0	0	0	0	0	0
Chloroflexi;c__Chloroflexia;o__Chloroflexales;f__Roseiflexaceae;g__uncultured	0.121991	0	0	0	0	0	0	0	0
Chloroflexi;c__Chloroflexia;o__Thermomicrobiales;f__JG30-KF-CM45;g__JG30-KF-CM45	0.629076	0	0	0	0	0.080171	0	0	0
Chloroflexi;c__Dehalococcoidia;o__S085;f__S085;g__S085	0.154302	0	0	0	0	0	0	0	0
Chloroflexi;c__Gitt-GS-136;o__Gitt-GS-136;f__Gitt-GS-136;g__Gitt-GS-136	0.120012	0	0	0	0	0	0	0	0
Chloroflexi;c__JG30-KF-CM66;o__JG30-KF-CM66;f__JG30-KF-CM66;g__JG30-KF-CM66	0.0679191	0.0213485	0	0	0	0.0267237	0.490575	0	0
Chloroflexi;c__KD4-96;o__KD4-96;f__KD4-96;g__KD4-96	3.04449	0.0142323	0.0407484	0	0	0	0	0.02834	0
Chloroflexi;c__Ktedonobacteria;o__C0119;f__C0119;g__C0119	0.252554	0	0	0	0	0	0	0	0
Chloroflexi;c__Ktedonobacteria;o__Ktedonobacterales;f__JG30-KF-AS9;g__JG30-KF-AS9	0.280908	0	0	0	0	0	0	0	0
Chloroflexi;c__Ktedonobacteria;o__Ktedonobacterales;f__Ktedonobacteraceae	0.0956143	0	0	0	0	0	0	0	0
Chloroflexi;c__Ktedonobacteria;o__Ktedonobacterales;f__Ktedonobacteraceae;g__uncultured	0.0975925	0	0	0	0	0	0	0	0
Chloroflexi;c__TK10;o__TK10;f__TK10;g__TK10	0.853934	0	0	0	0	0.0935329	0	0	0
Desulfobacterota;c__Desulfuromonadia;o__Geobacterales;f__Geobacteraceae	0.137816	0	0	0	0	0	0	0	0
Desulfobacterota;c__uncultured;o__uncultured;f__uncultured;g__uncultured	0.205736	0	0	0	0	0	0	0	0
Firmicutes;c__Bacilli;o__Bacillales;f__Bacillaceae;g__Bacillus	0.737219	0	0	0	0	0	0.101498	0	0
Firmicutes;c__Bacilli;o__Lactobacillales;f__Lactobacillaceae;g__Lactobacillus	0	0	0	0	0.0976964	0	0	0	0
Firmicutes;c__Bacilli;o__Paenibacillales;f__Paenibacillaceae;g__Paenibacillus	0.0698973	0	0	0	0	0	0	0	0
Firmicutes;c__Bacilli;o__Thermoactinomycetales;f__Thermoactinomycetaceae;g__Planifilum	0	0	0	0	0.185109	0	0	0	0
Firmicutes;c__Clostridia;o__Clostridiales;f__Clostridiaceae	0.103527	0	0	0	0	0	0	0	0
Gemmatimonadota;c__Gemmatimonadetes;o__Gemmatimonadales;f__Gemmatimonadaceae	0.144411	0	0	0	0	0	0	0	0
Gemmatimonadota;c__Gemmatimonadetes;o__Gemmatimonadales;f__Gemmatimonadaceae;g__Gemmatimonas	0.642264	0.0106743	0.0203742	0	0	0	0	0	0
Gemmatimonadota;c__Gemmatimonadetes;o__Gemmatimonadales;f__Gemmatimonadaceae;g__uncultured	0.486644	0.0177904	0	0	0	0	0	0	0
Latescibacterota;c__Latescibacterota;o__Latescibacterota;f__Latescibacterota;g__Latescibacterota	0.957462	0	0	0	0	0	0	0	0
Methylomirabilota;c__Methylomirabilia;o__Rokubacteriales;f__Rokubacteriales;g__Rokubacteriales	0.161555	0	0	0	0	0	0	0	0
Methylomirabilota;c__Methylomirabilia;o__Rokubacteriales;f__WX65;g__WX65	0.326407	0	0	0	0	0	0	0	0
Myxococcota;c__Myxococcia;o__Myxococcales;f__Anaeromyxobacteraceae;g__Anaeromyxobacter	0.172106	0	0	0	0	0	0	0	0
Myxococcota;c__Myxococcia;o__Myxococcales;f__Myxococcaceae	0.137157	0	0	0	0	0	0	0	0
Myxococcota;c__Myxococcia;o__Myxococcales;f__Myxococcaceae;g__P3OB-42	0.0844043	0	0	0	0	0	0	0	0
Myxococcota;c__Myxococcia;o__Myxococcales;f__Myxococcaceae;g__uncultured	0.176722	0	0	0	0	0	0	0	0
Myxococcota;c__Polyangia;o__Haliangiales;f__Haliangiaceae;g__Haliangium	0.840746	0	0	0	0	0	0	0	0
Myxococcota;c__Polyangia;o__Polyangiales;f__BIrii41;g__BIrii41	0.129904	0	0	0	0	0	0	0	0
Myxococcota;c__Polyangia;o__Polyangiales;f__Phaselicystidaceae;g__Phaselicystis	0.221561	0	0	0	0	0	0	0	0
Myxococcota;c__Polyangia;o__Polyangiales;f__Polyangiaceae;g__Pajaroellobacter	0.15562	0	0	0	0	0	0	0	0
Nitrospirota;c__Nitrospiria;o__Nitrospirales;f__Nitrospiraceae;g__Nitrospira	0.356081	0	0	0	0	0	0	0	0
Patescibacteria;c__Saccharimonadia;o__Saccharimonadales;f__Saccharimonadales;g__Saccharimonadales	0.0771508	0	0.0475398	0	0	0	0.00724988	0	0
Planctomycetota;c__Planctomycetes;o__Gemmatales;f__Gemmataceae	0.174743	0	0	0	0	0	0	0	0
Planctomycetota;c__Planctomycetes;o__Gemmatales;f__Gemmataceae;g__Fimbriiglobus	0.058028	0	0	0	0	0	0	0	0
Planctomycetota;c__Planctomycetes;o__Gemmatales;f__Gemmataceae;g__Gemmata	0.291459	0	0	0	0	0	0	0	0
Planctomycetota;c__Planctomycetes;o__Gemmatales;f__Gemmataceae;g__Telmatocola	0.0949549	0.0320228	0	0	0	0	0	0	0
Planctomycetota;c__Planctomycetes;o__Gemmatales;f__Gemmataceae;g__uncultured	0.856572	0.0142323	0	0.0754109	0	0.0534474	0	0	0
Planctomycetota;c__Planctomycetes;o__Isosphaerales;f__Isosphaeraceae	0.36795	0	0	0	0	0	0	0	0
Planctomycetota;c__Planctomycetes;o__Pirellulales;f__Pirellulaceae	0.0804479	0	0	0.0156022	0	0	0	0	0
Planctomycetota;c__Planctomycetes;o__Pirellulales;f__Pirellulaceae;g__Pir4_lineage	0.101549	0	0	0	0	0	0	0	0
Planctomycetota;c__Planctomycetes;o__Pirellulales;f__Pirellulaceae;g__Pirellula	0.170787	0.00711617	0	0	0	0.0668092	0	0	0
Planctomycetota;c__Planctomycetes;o__Planctomycetales;f__Schlesneriaceae;g__Schlesneria	0.00197823	0	0	0	0	0	0	0	0
Planctomycetota;c__Planctomycetes;o__Planctomycetales;f__uncultured;g__uncultured	0.176722	0	0.0203742	0	0	0	0	0	0
Proteobacteria;c__Alphaproteobacteria	0.507745	0	0.0950796	0.124818	0	0	0	0	0
Proteobacteria;c__Alphaproteobacteria;o__Acetobacterales;f__Acetobacteraceae	0.147708	0.0747198	0.101871	0.083212	0	0	0.0217496	0.05668	0
Proteobacteria;c__Alphaproteobacteria;o__Azospirillales;f__Inquilinaceae;g__Inquilinus	0	0.0249066	0	0	0	0.120257	0.0217496	0	0
Proteobacteria;c__Alphaproteobacteria;o__Azospirillales;f__uncultured;g__uncultured	0.131222	0	0	0	0	0	0	0	0
Proteobacteria;c__Alphaproteobacteria;o__Caulobacterales;f__Caulobacteraceae	0.0171446	0.989148	1.37865	0.197628	0.0976964	0.374131	0	0.387313	0.0474432
Proteobacteria;c__Alphaproteobacteria;o__Caulobacterales;f__Caulobacteraceae;g__Phenylobacterium	0.102208	0.341576	0.11885	0.106615	0.174825	0	0	0	0
Proteobacteria;c__Alphaproteobacteria;o__Caulobacterales;f__Caulobacteraceae;g__uncultured	0.0164852	0.0782779	0.033957	0	0	0	0	0	0
Proteobacteria;c__Alphaproteobacteria;o__Defluviicoccales;f__Defluviicoccaceae;g__Defluviicoccus	0.126606	0	0	0	0	0	0	0	0
Proteobacteria;c__Alphaproteobacteria;o__Dongiales;f__Dongiaceae;g__Dongia	0.182656	0.0249066	0	0	0	0	0	0	0
Proteobacteria;c__Alphaproteobacteria;o__Elsterales;f__uncultured;g__uncultured	0.0283546	0.0106743	0.0645183	0.020803	0	0	0.0217496	0	0
Proteobacteria;c__Alphaproteobacteria;o__Reyranellales;f__Reyranellaceae;g__Reyranella	0.731944	0.590642	0.580665	0.28084	0.0308515	0.788348	0.125665	0	0.0371295
Proteobacteria;c__Alphaproteobacteria;o__Rhizobiales	0.206395	0.224159	0	0.111816	0	0.213789	0.0531658	0.035425	0
Proteobacteria;c__Alphaproteobacteria;o__Rhizobiales;f__Beijerinckiaceae	0.165512	0.0213485	0.0169785	0.0364052	0	0	0.057999	0	0
Proteobacteria;c__Alphaproteobacteria;o__Rhizobiales;f__Beijerinckiaceae;g__Methylobacterium-Methylorubrum	0.0112099	0.220601	0.0271656	0	0.0668449	0.160342	0	0	0
Proteobacteria;c__Alphaproteobacteria;o__Rhizobiales;f__Devosiaceae	0	0.0925102	0.0611226	0.0676097	0.0514192	0.374131	0.239246	0.01417	0.0763217
Proteobacteria;c__Alphaproteobacteria;o__Rhizobiales;f__Devosiaceae;g__Devosia	0.0191229	0.0889521	0.0950796	0	0	0	0	0.0590416	0.0288785
Proteobacteria;c__Alphaproteobacteria;o__Rhizobiales;f__Hyphomicrobiaceae	0.309922	0	0	0	0	0	0	0	0
Proteobacteria;c__Alphaproteobacteria;o__Rhizobiales;f__Hyphomicrobiaceae;g__Pedomicrobium	0.422022	0	0	0	0	0	0	0	0
Proteobacteria;c__Alphaproteobacteria;o__Rhizobiales;f__Labraceae;g__Labrys	0	0	0	0.0702101	0	0	0.0120831	0	0.0226902
Proteobacteria;c__Alphaproteobacteria;o__Rhizobiales;f__Methyloligellaceae;g__Methyloceanibacter	0.712821	0	0	0	0	0	0	0	0
Proteobacteria;c__Alphaproteobacteria;o__Rhizobiales;f__Methyloligellaceae;g__uncultured	1.63599	0	0	0	0	0	0	0	0
Proteobacteria;c__Alphaproteobacteria;o__Rhizobiales;f__Rhizobiaceae	0.342233	0.377157	0.699514	0.41866	0	1.36291	2.25713	0.559715	0.0701335
Proteobacteria;c__Alphaproteobacteria;o__Rhizobiales;f__Rhizobiaceae;g__Allorhizobium-Neorhizobium-Pararhizobium-Rhizobium	0.0791291	1.19552	1.60956	3.4403	0	7.17531	6.64814	0.760456	0.538377
Proteobacteria;c__Alphaproteobacteria;o__Rhizobiales;f__Rhizobiales_Incertae_Sedis;g__Nordella	0.121331	0	0	0	0	0	0	0	0
Proteobacteria;c__Alphaproteobacteria;o__Rhizobiales;f__Rhodomicrobiaceae;g__Rhodomicrobium	0.148367	0	0	0	0	0	0	0	0
Proteobacteria;c__Alphaproteobacteria;o__Rhizobiales;f__Xanthobacteraceae	1.05439	2.12062	1.95592	2.7772	5.23961	5.03741	1.95988	2.13022	1.43361
Proteobacteria;c__Alphaproteobacteria;o__Rhizobiales;f__Xanthobacteraceae	9.38537	2.50845	2.31247	3.24267	5.62012	5.6387	2.30788	2.28373	1.66051
Proteobacteria;c__Alphaproteobacteria;o__Rhizobiales;f__Xanthobacteraceae;g__Bradyrhizobium	0.900752	0.366483	0.258073	0.403058	0.380502	0.440941	0.289995	0.153508	0.206275
Proteobacteria;c__Alphaproteobacteria;o__Rhizobiales;f__Xanthobacteraceae;g__Pseudolabrys	0.0296734	0	0	0.0286041	0	0	0.057999	0	0
Proteobacteria;c__Alphaproteobacteria;o__Rhizobiales;f__Xanthobacteraceae;g__Rhodoplanes	0.325089	0.0213485	0	0	0	0	0	0	0
Proteobacteria;c__Alphaproteobacteria;o__Rhizobiales;f__Xanthobacteraceae;g__uncultured	7.07546	0	0.0984753	0.0338049	0	0.160342	0	0	0.0206275
Proteobacteria;c__Alphaproteobacteria;o__Rhodobacterales;f__Rhodobacteraceae;g__Rhodobacter	0	0.0498132	0	0.0858124	0	0	0.0120831	0	0.0639452
Proteobacteria;c__Alphaproteobacteria;o__Sphingomonadales;f__Sphingomonadaceae	0.400921	40.274	35.6718	49.3187	90.7805	28.6745	15.8531	6.55362	17.9995
Proteobacteria;c__Alphaproteobacteria;o__Sphingomonadales;f__Sphingomonadaceae;g__Novosphingobium	0	0.736524	0.621413	0.171625	0.0719868	1.21593	0.00966651	0.063765	0.565193
Proteobacteria;c__Alphaproteobacteria;o__Sphingomonadales;f__Sphingomonadaceae;g__Sphingobium	0	29.034	15.6644	16.6918	0.344508	13.0278	4.22668	3.11976	1.40267
Proteobacteria;c__Alphaproteobacteria;o__Sphingomonadales;f__Sphingomonadaceae;g__Sphingomonas	0.058028	2.91051	1.48392	1.47701	0.0514192	0.347408	0.166747	0.370781	2.01737
Proteobacteria;c__Alphaproteobacteria;o__Tistrellales;f__Geminicoccaceae;g__Candidatus_Alysiosphaera	0.107484	0	0	0	0	0	0	0	0
Proteobacteria;c__Alphaproteobacteria;o__uncultured;f__uncultured;g__uncultured	0.149686	0	0.0305613	0	0	0	0	0	0
Proteobacteria;c__Gammaproteobacteria	0.333661	0.0284647	0.0169785	0	0	0	0	0	0
Proteobacteria;c__Gammaproteobacteria;o__Burkholderiales	0.238706	0	0	0	0	0	0	0	0
Proteobacteria;c__Gammaproteobacteria;o__Burkholderiales;f__A21b;g__A21b	0.22288	0	0	0	0	0	0	0	0
Proteobacteria;c__Gammaproteobacteria;o__Burkholderiales;f__Burkholderiaceae	0.0606656	0.81836	1.26999	0.239234	0.13369	2.89952	0.606573	0.512481	0.22484
Proteobacteria;c__Gammaproteobacteria;o__Burkholderiales;f__Burkholderiaceae;g__Burkholderia-Caballeronia-Paraburkholderia	0.0422022	0.252624	0.166389	0.111816	0	2.00428	0.256162	0.125168	0.0618825
Proteobacteria;c__Gammaproteobacteria;o__Burkholderiales;f__Burkholderiaceae;g__Cupriavidus	0.0184634	0.209927	0.719889	0.0650094	0.0565611	0.160342	0.260996	0.229082	0.162957
Proteobacteria;c__Gammaproteobacteria;o__Burkholderiales;f__Burkholderiaceae;g__Ralstonia	0	0.355809	0.383714	0.062409	0.0771288	0.734901	0.0894152	0.158232	0
Proteobacteria;c__Gammaproteobacteria;o__Burkholderiales;f__Comamonadaceae	0.142432	0.519481	0.641787	0.143021	0.0514192	0.0534474	0.057999	0.101552	0.0123765
Proteobacteria;c__Gammaproteobacteria;o__Burkholderiales;f__Comamonadaceae;g__Ramlibacter	0.0487962	0.0320228	0.033957	0	0	0.0935329	0	0.049595	0
Proteobacteria;c__Gammaproteobacteria;o__Burkholderiales;f__Comamonadaceae;g__Rhodoferax	0	0.526597	0.173181	0.387456	0	0.0668092	0	0.55263	0.0598197
Proteobacteria;c__Gammaproteobacteria;o__Burkholderiales;f__Comamonadaceae;g__Rubrivivax	0.0356081	0.0533713	0.0271656	0.0156022	0	0	0	0	0
Proteobacteria;c__Gammaproteobacteria;o__Burkholderiales;f__Comamonadaceae;g__Variovorax	0.0171446	1.53709	0.79799	0.020803	0	0.788348	0.128081	0.554991	0.206275
Proteobacteria;c__Gammaproteobacteria;o__Burkholderiales;f__Nitrosomonadaceae;g__Ellin6067	0.398942	0	0.0543312	0	0	0	0	0	0
Proteobacteria;c__Gammaproteobacteria;o__Burkholderiales;f__Nitrosomonadaceae;g__mle1-7	0.205736	0	0	0	0	0	0	0	0
Proteobacteria;c__Gammaproteobacteria;o__Burkholderiales;f__Nitrosomonadaceae;g__MND1	0.396305	0	0.0203742	0	0	0	0	0	0
Proteobacteria;c__Gammaproteobacteria;o__Burkholderiales;f__SC-I-84;g__SC-I-84	0.922513	0	0	0	0	0	0	0	0
Proteobacteria;c__Gammaproteobacteria;o__CCD24;f__CCD24;g__CCD24	0.144411	0	0	0	0	0	0	0	0
Proteobacteria;c__Gammaproteobacteria;o__Diplorickettsiales;f__Diplorickettsiaceae;g__Aquicella	0.0949549	0	0	0	0.0102838	0	0	0	0
Proteobacteria;c__Gammaproteobacteria;o__Diplorickettsiales;f__Diplorickettsiaceae;g__uncultured	0.0560497	0.0213485	0	0.0260037	0	0	0	0	0
Proteobacteria;c__Gammaproteobacteria;o__Enterobacterales	0	0.0533713	0.067914	0.826919	0	0	0.708072	0.0401483	0.057757
Proteobacteria;c__Gammaproteobacteria;o__Enterobacterales;f__Enterobacteriaceae	0	0.234834	0.11885	0.195028	0.0719868	0.334046	3.08362	0	0.276408
Proteobacteria;c__Gammaproteobacteria;o__Enterobacterales;f__Enterobacteriaceae	0	0.263298	0.11885	1.43021	0.0719868	0.734901	4.50217	0.0543183	0.317663
Proteobacteria;c__Gammaproteobacteria;o__Enterobacterales;f__Enterobacteriaceae;g__Enterobacter	0	0	0	0.130019	0	0	0.374577	0.0543183	0
Proteobacteria;c__Gammaproteobacteria;o__Enterobacterales;f__Erwiniaceae	0	0.0284647	0	0.967339	0	0.400855	1.01257	0	0.041255
Proteobacteria;c__Gammaproteobacteria;o__Enterobacterales;f__Erwiniaceae;g__Erwinia	0	0	0	0.13782	0	0	0.0314161	0	0
Proteobacteria;c__Gammaproteobacteria;o__Enterobacterales;f__Erwiniaceae;g__Pantoea	0	0.0569294	0.261469	3.10225	0	0.240513	0.263412	0	0
Proteobacteria;c__Gammaproteobacteria;o__Enterobacterales;f__Yersiniaceae;g__Rahnella1	0	0	0.0135828	1.19617	0	0.975414	0.896568	0.136977	0.321789
Proteobacteria;c__Gammaproteobacteria;o__Enterobacterales;f__Yersiniaceae;g__Serratia	0	0	0.0135828	0.735906	0	0	0.157081	0	0
Proteobacteria;c__Gammaproteobacteria;o__Gammaproteobacteria_Incertae_Sedis;f__Unknown_Family;g__Acidibacter	0.214308	0	0	0	0	0	0	0	0
Proteobacteria;c__Gammaproteobacteria;o__Pseudomonadales;f__Moraxellaceae;g__Acinetobacter	0	0.0462551	0.0645183	0.0312045	0	0.0534474	0	0.583331	0.0268157
Proteobacteria;c__Gammaproteobacteria;o__Pseudomonadales;f__Pseudomonadaceae;g__Pseudomonas	0.0626438	2.97456	5.82023	2.24672	0.0205677	3.27365	24.4756	69.5629	60.158
Proteobacteria;c__Gammaproteobacteria;o__Steroidobacterales;f__Steroidobacteraceae;g__Steroidobacter	0.179359	0	0	0	0	0	0	0	0
Proteobacteria;c__Gammaproteobacteria;o__Steroidobacterales;f__Steroidobacteraceae;g__uncultured	0.102208	0	0	0	0	0	0	0	0
Proteobacteria;c__Gammaproteobacteria;o__Xanthomonadales;f__Xanthomonadaceae;g__Stenotrophomonas	0	0.0960683	0.0373527	0.020803	0	0.0400855	0	0.335356	0.0309412
Verrucomicrobiota;c__Verrucomicrobiae;o__Chthoniobacterales	1.85162	0	0	0	0	0	0	0	0.016502
Verrucomicrobiota;c__Verrucomicrobiae;o__Chthoniobacterales;f__Chthoniobacteraceae;g__Candidatus_Udaeobacter	9.39196	0	0	0	0	0	0	0	0
Verrucomicrobiota;c__Verrucomicrobiae;o__Chthoniobacterales;f__Chthoniobacteraceae;g__Chthoniobacter	0.321132	0.202811	0.0237699	0.0754109	0	0.0534474	0.0410826	0.077935	0.0701335
Verrucomicrobiota;c__Verrucomicrobiae;o__Chthoniobacterales;f__Terrimicrobiaceae;g__Terrimicrobium	0.240684	0	0	0	0	0.14698	0	0	0.0144392
Verrucomicrobiota;c__Verrucomicrobiae;o__Chthoniobacterales;f__Xiphinematobacteraceae;g__Candidatus_Xiphinematobacter	0.639627	0.042697	0	0	0	0.0534474	0	0.04251	0
Verrucomicrobiota;c__Verrucomicrobiae;o__Opitutales;f__Opitutaceae	0.0883608	0.0604875	0	0.00780112	0	0	0	0	0
Verrucomicrobiota;c__Verrucomicrobiae;o__Pedosphaerales;f__Pedosphaeraceae	0.303328	0	0	0	0	0	0	0	0
Verrucomicrobiota;c__Verrucomicrobiae;o__Pedosphaerales;f__Pedosphaeraceae;g__ADurb.Bin063-1	0.631714	0	0	0	0	0	0	0	0
Verrucomicrobiota;c__Verrucomicrobiae;o__Pedosphaerales;f__Pedosphaeraceae;g__Pedosphaeraceae	0.582917	0	0	0	0	0	0	0	0
Verrucomicrobiota;c__Verrucomicrobiae;o__Pedosphaerales;f__Pedosphaeraceae;g__uncultured	0.261126	0	0	0	0	0	0	0	0
Verrucomicrobiota;c__Verrucomicrobiae;o__Verrucomicrobiales;f__Rubritaleaceae;g__Luteolibacter	0.046818	0	0	0	0	0	0	0	0.152643
Verrucomicrobiota;c__Verrucomicrobiae;o__Verrucomicrobiales;f__Verrucomicrobiaceae	0.00989113	0.0782779	0	0	0	0	0	0	0.140267
Verrucomicrobiota;c__Verrucomicrobiae;o__Verrucomicrobiales;f__Verrucomicrobiaceae;g__Roseimicrobium	0.116056	0.0533713	0	0.117017	0	0.080171	0	0.007085	0.0144392
Verrucomicrobiota;c__Verrucomicrobiae;o__Verrucomicrobiales;f__Verrucomicrobiaceae;g__uncultured	0.0250575	0.0320228	0	0	0	0	0	0	0.140267
d__Archaea;Crenarchaeota;c__Nitrososphaeria;o__Nitrososphaerales;f__Nitrososphaeraceae;g__Nitrososphaeraceae	1.16188	0	0	0	0	0	0	0	0

## Sheet: Arctic
Table S2. Relative taxon abundance in Arctic core samples and in permafrost populations sorted follwing BONCAT incubations.
D1, active layer; D3, permafrost; G, sorted based on A488 click label; N, incubation with exogenous nutrients
Taxon	D1	D3	D3_6w G	D3_6wN G
Acidobacteriota;c__Holophagae;o__Subgroup_7;f__Subgroup_7;g__Subgroup_7	1.15913	0	0	0
Acidobacteriota;c__Vicinamibacteria;o__Vicinamibacterales;f__uncultured;g__uncultured	7.47769	0	0	0
Acidobacteriota;c__Vicinamibacteria;o__Vicinamibacterales;f__Vicinamibacteraceae;g__Vicinamibacteraceae	0.925113	0	0	0
Actinobacteriota;c__Acidimicrobiia;o__IMCC26256;f__IMCC26256;g__IMCC26256	0.870265	0.765598	0	0
Actinobacteriota;c__Acidimicrobiia;o__Microtrichales;f__Ilumatobacteraceae;g__CL500-29_marine_group	3.13368	0	0	0
Actinobacteriota;c__Actinobacteria;o__0319-7L14;f__0319-7L14;g__0319-7L14	0	6.12478	0	0
Actinobacteriota;c__Actinobacteria;o__Corynebacteriales;f__Corynebacteriaceae;g__Corynebacterium	0.226708	1.01318	0	0
Actinobacteriota;c__Actinobacteria;o__Corynebacteriales;f__Corynebacteriaceae;g__Lawsonella	0	2.35393	0	0.0312664
Actinobacteriota;c__Actinobacteria;o__Corynebacteriales;f__Nocardiaceae;g__Rhodococcus	0.435132	1.83591	59.133	31.5969
Actinobacteriota;c__Actinobacteria;o__Micrococcales;f__Microbacteriaceae;__	0	0	0	0.453363
Actinobacteriota;c__Actinobacteria;o__Micrococcales;f__Microbacteriaceae;g__Leifsonia	0	0	0	0
Actinobacteriota;c__Actinobacteria;o__Micrococcales;f__Micrococcaceae;__	1.30174	0	0	6.31135
Actinobacteriota;c__Actinobacteria;o__Micrococcales;f__Micrococcaceae;g__Pseudarthrobacter	4.46102	0	0	0
Actinobacteriota;c__Thermoleophilia;o__Gaiellales;f__Gaiellaceae;g__Gaiella	1.81	0	0	0
Actinobacteriota;c__Thermoleophilia;o__Gaiellales;f__uncultured;g__uncultured	2.78631	0.997943	0	0
Bacteroidota;c__Bacteroidia;o__Cytophagales;f__Hymenobacteraceae;g__Hymenobacter	0	0	0	0
Bacteroidota;c__Bacteroidia;o__Cytophagales;f__Spirosomaceae;g__Dyadobacter	0	0	0	0
Bacteroidota;c__Bacteroidia;o__Flavobacteriales;f__Flavobacteriaceae;g__Flavobacterium	0.0182829	0	1.03373	0
Bacteroidota;c__Bacteroidia;o__Sphingobacteriales;f__Sphingobacteriaceae;g__Mucilaginibacter	0	0	0.262143	0
Chloroflexi;c__Chloroflexia;o__Thermomicrobiales;f__JG30-KF-CM45;g__JG30-KF-CM45	0.0731315	0	0	0
Chloroflexi;c__Gitt-GS-136;o__Gitt-GS-136;f__Gitt-GS-136;g__Gitt-GS-136	2.60348	0	0	0
Chloroflexi;c__KD4-96;o__KD4-96;f__KD4-96;g__KD4-96	4.89981	0	0	0
Chloroflexi;c__P2-11E;o__P2-11E;f__P2-11E;g__P2-11E	0.862952	0.590386	0	0
Firmicutes;c__Bacilli;o__Paenibacillales;f__Paenibacillaceae;g__Paenibacillus	0	0.0228537	0	0.929059
Gemmatimonadota;c__Gemmatimonadetes;o__Gemmatimonadales;f__Gemmatimonadaceae;g__uncultured	1.5577	0	0	0
Myxococcota;c__Polyangia;o__Nannocystales;f__Nannocystaceae;g__uncultured	0	2.76148	0	0
Proteobacteria;c__Alphaproteobacteria;o__Rhizobiales;f__Rhizobiaceae;g__Aliihoeflea	0	0	20.3062	18.455
Proteobacteria;c__Alphaproteobacteria;o__Rhizobiales;f__Rhizobiaceae;g__Aureimonas	0	0.704655	3.73677	10.2375
Proteobacteria;c__Alphaproteobacteria;o__Rhizobiales;f__Rhizobiaceae;g__Phyllobacterium	0.610648	47.4823	0	0
Proteobacteria;c__Alphaproteobacteria;o__Rhizobiales;f__Xanthobacteraceae;g__Bradyrhizobium	0.354688	2.32346	0	0
Proteobacteria;c__Alphaproteobacteria;o__Rhizobiales;f__Xanthobacteraceae;g__uncultured	11.8912	0	0	0
Proteobacteria;c__Alphaproteobacteria;o__Sphingomonadales;f__Sphingomonadaceae;g__Sphingomonas	19.4639	0	0.0766644	2.82626
Proteobacteria;c__Gammaproteobacteria;o__Burkholderiales;f__Comamonadaceae;g__Variovorax	0.0402223	0.118077	1.84736	5.33092
Proteobacteria;c__Gammaproteobacteria;o__Burkholderiales;f__Oxalobacteraceae;g__Massilia	0	1.32932	7.43397	0
Proteobacteria;c__Gammaproteobacteria;o__Pseudomonadales;f__Moraxellaceae;g__Enhydrobacter	0	3.59564	0	0
Proteobacteria;c__Gammaproteobacteria;o__Pseudomonadales;f__Moraxellaceae;g__Psychrobacter	0	0	1.15738	21.9345
Proteobacteria;c__Gammaproteobacteria;o__Pseudomonadales;f__Pseudomonadaceae;g__Pseudomonas	0.78982	9.46522	2.96765	0.0826326
Verrucomicrobiota;c__Verrucomicrobiae;o__Chthoniobacterales;f__Chthoniobacteraceae;g__Candidatus_Udaeobacter	1.41875	0	0	0
WPS-2;c__WPS-2;o__WPS-2;f__WPS-2;g__WPS-2	4.62557	0	0	0

## Sheet: Oral
Ttable S3. Relative major genera/families abundance in oral sample and in populations sorted follwing BONCAT incubations.
R, sorted based on red fluoresence (DNA stain). G, sorted based on A488 click label
Description	Oral	MTGE R	MTGE G	MTGE High G	Dextrose R	Dextrose G	Lactate G	Lactate High G	NAG G
Actinobacteriota_Actinomyces	2.97551	0.0546407	0.126392	0.0519022	0.381354	0.236923	0.179357	0.0304155	0.340028
Actinobacteriota_Scardovia	0.00462466	0	0	0	0.00462648	0.00787867	0.00290457	0	0
Actinobacteriota_Corynebacterium	0.413445	0	0	0	0.0290807	0.0168829	0.00653528	0.0121662	0
Actinobacteriota_Atopobiaceae	0.00739946	0.459581	0.826508	0.565734	5.79433	8.78078	6.46049	4.59882	5.93986
Bacteroidota_Paludibacteraceae	0	0.14521	0.0384134	0.332174	0.54989	0.77211	0.315872	2.70698	0.233769
Bacteroidota_Porphyromonas	1.07015	0.100299	0.612136	0.134946	0.96429	1.14016	0.615043	0.237241	0.711933
Bacteroidota_Alloprevotella	6.08883	0.482784	1.15116	1.69201	0.580293	0.685444	0.485789	0.279822	0.850069
Bacteroidota_Prevotella	19.9702	2.55988	4.08297	5.91685	9.50411	10.6098	7.56641	15.4328	9.5739
Bacteroidota_Capnocytophaga	0.581783	0.184132	0.885987	0.897908	3.06868	2.95788	1.95913	1.70327	1.82765
Bacteroidota_Bergeyella	0	0.288174	0.0111523	0.513832	0.762708	1.44405	0.51774	5.63295	0.276272
Campilobacterota_Campylobacter	0.397721	0.558383	0.644354	0.903099	3.30066	3.36644	0.903321	1.97092	1.10509
Firmicutes_Gemella	3.04488	7.84506	25.3008	9.20226	3.2729	1.5898	1.34482	0.304155	2.73085
Firmicutes_Granulicatella	3.47775	0.258234	1.06938	0.394457	0.24256	0.244239	0.0653528	0	0.286898
Firmicutes_Streptococcus	28.462	16.1602	15.5958	10.4323	7.55173	8.72563	3.25312	1.68502	14.2918
Firmicutes_Lachnospiraceae	1.88409	6.29716	0.73605	3.6643	1.77458	3.85605	0.981745	5.89452	2.34832
Firmicutes_Peptostreptococcus	0.638203	7.33533	6.7273	8.93756	8.30585	2.26681	0.398652	0.115579	0.318776
Firmicutes_Selenomonas	0.0887935	0.35479	0.246589	0.513832	1.44346	1.52565	2.44492	1.88576	4.73914
Firmicutes_Veillonella	7.58815	17.4476	22.4037	7.94104	16.2786	6.87301	56.4786	11.8438	28.658
Fusobacteriota_Fusobacterium	2.62588	2.92814	1.91447	2.07609	12.4419	20.906	3.56536	5.0733	6.61991
Fusobacteriota_Leptotrichia	1.29398	24.738	0.425026	20.4806	3.51216	3.81609	1.03475	9.45921	2.69897
Patescibacteria_Saccharimonadaceae	0.71	0.425898	0.329612	0.332174	2.49896	4.26461	1.75291	6.22909	1.74264
Gammaproteobacteria_Neisseria	2.57039	0	0.0210654	0	0.429602	0.280818	0.262137	0.133828	0.223143
Gammaproteobacteria_Pasteurellaceae	10.4564	7.37201	13.1746	8.93237	6.06465	4.01418	1.76816	4.65357	2.78398
